# Supplementary material for: Ablation catheter–induced mechanical deformation in myocardium: computer modeling and ex vivo experiments
Source: Med Biol Eng Comput. 2024 Jun 1;62(11):3283–92. doi: 10.1007/s11517-024-03135-7 (PMC11485114; doi:10.1007/s11517-024-03135-7)
Supplement: Supplementary file 1 — Supplementary file1 (XLSX 58 KB) [file 11517_2024_3135_MOESM1_ESM.xlsx]

## Sheet: ID
CF (g)	10	15	20	25	30	40	50	60	70	80		CF (g)	ID (mm)
#1	0.32	0.23	1.68	2.29	2.87	3.09	4.35	6.24	6.28	6.9		10	0.32
#2	0.68	0.53	1.37	2.38	2.99	2.96	4.67	5.93	6.37	6.76		10	0.68
#3	0.99	1.5	1.82	2.57	3.16	2.98	4.06	5.84	6.81	6.88		10	0.99
Mean	0.663333	0.753333	1.62333	2.41333	3.00667	3.01	4.36	6.00333	6.48667	6.84667		15	0.23
SD	0.335311	0.663802	0.23029	0.142945	0.145717	0.07	0.305123	0.209841	0.283608	0.0757188		15	0.53
												15	1.5
												20	1.68
												20	1.37
												20	1.82
												25	2.29
												25	2.38
												25	2.57
												30	2.87
												30	2.99
												30	3.16
												40	3.09
												40	2.96
												40	2.98
												50	4.35
												50	4.67
												50	4.06
												60	6.24
												60	5.93
												60	5.84
												70	6.28
												70	6.37
												70	6.81
												80	6.9
												80	6.76
												80	6.88

## Sheet: Major SD
CF (g)	10	15	20	25	30	40	50	60	70	80
#1			5.91	7.818	9.772	10.549	11.443	15.822	14.91	16.598		CF (g)	ID (mm)
#2			6.146	7.939	9.866	8.521	12.045	14.288	16.497	16.685		20	5.91
#3			7.251	8.569	10.006	8.071	14.095	14.513	16.895	16.851		20	6.146
Mean			6.43567	8.10867	9.88133	9.047	12.5277	14.8743	16.1007	16.7113		20	7.251
SD			0.715891	0.403225	0.117751	1.32009	1.39032	0.828378	1.05017	0.128539		25	7.818
												25	7.939
												25	8.569
												30	9.772
												30	9.866
												30	10.006
												40	10.549
												40	8.521
												40	8.071
												50	11.443
												50	12.045
												50	14.095
												60	15.822
												60	14.288
												60	14.513
												70	14.91
												70	16.497
												70	16.895
												80	16.598
												80	16.685
												80	16.851

## Sheet: minor SD
CF (g)	10	15	20	25	30	40	50	60	70	80		CF (g)	ID (mm)
#1			3.6	4.358	5.166	5.323	6.926	9.275	8.547	10.332		20	3.6
#2			3.864	4.5	5.151	4.917	7.186	8.547	10.157	10.303		20	3.864
#3			4.445	4.654	5.521	4.654	8.664	8.188	9.911	10.303		20	4.445
Mean			3.96967	4.504	5.27933	4.96467	7.592	8.67	9.53833	10.3127		25	4.358
SD			0.432297	0.148041	0.209424	0.337038	0.937437	0.55384	0.867286	0.0167432		25	4.5
												25	4.654
												30	5.166
												30	5.151
												30	5.521
												40	5.323
												40	4.917
												40	4.654
												50	6.926
												50	7.186
												50	8.664
												60	9.275
												60	8.547
												60	8.188
												70	8.547
												70	10.157
												70	9.911
												80	10.332
												80	10.303
												80	10.303

## Sheet: Computational
	CF (g)	10	15	20	25	30	40	50	60	70	80
ID	Ex vivo	0.32	0.23	1.68	2.29	2.87	3.09	4.35	6.24	6.28	6.9
		0.68	0.53	1.37	2.38	2.99	2.96	4.67	5.93	6.37	6.76
		0.99	1.5	1.82	2.57	3.16	2.98	4.06	5.84	6.81	6.88
	Computer	1.39	1.94	2.42	2.85	3.25	3.96	4.59	5.17	5.7	6.19
	Ex vivo (mean)	0.663333	0.753333	1.62333	2.41333	3.00667	3.01	4.36	6.00333	6.48667	6.84667
		-0.726667	-1.18667	-0.796667	-0.436667	-0.243333	-0.95	-0.23	0.833333	0.786667	0.656667	-0.229333	0.744965
	CF (g)	10	15	20	25	30	40	50	60	70	80
Mean SD	Ex vivo			4.755	6.088	7.469	7.936	9.1845	12.5485	11.7285	13.465
				5.005	6.2195	7.5085	6.719	9.6155	11.4175	13.327	13.494
				5.848	6.6115	7.7635	6.3625	11.3795	11.3505	13.403	13.577
	Computer			7.21	8.13	8.89	10.38	11.57	12.51	13.61	14.55
	Ex vivo (mean)			5.20267	6.30633	7.58033	7.00583	10.0598	11.7722	12.8195	13.512
				-2.00733	-1.82367	-1.30967	-3.37417	-1.51017	-0.737833	-0.7905	-1.038	-1.57392	0.858986

## Sheet: Comparison to other studies
Cao et al (2002)
CF (g)	23.9087	45.1401	66.3715		y = 0.0942x - 0.2522
MSD (mm)	7.72435	11.4101	15.0959		y = 0.1736x + 3.5738
mSD (mm)	4.30548	6.66004	9.0146		y = 0.1109x + 1.654
Mean (mm)	6.01491	9.03508	12.0553
SD (mm)	1.79408	1.71322	1.6746
Cao_ID (mm)	2	4	6
Cao_Surface diameter (mm)	9	12	16
Choy et al (2002)
CF (g)	7.98514	13.293	18.6008	23.9087	29.2166	34.5244	39.8323	45.1401
MSD (mm)	4.96002	5.88146	6.80291	7.72435	8.64579	9.56724	10.4887	11.4101
mSD (mm)	2.53955	3.12819	3.71683	4.30548	4.89412	5.48276	6.0714	6.66004
Mean (mm)	3.74979	4.50483	5.25987	6.01491	6.76996	7.525	8.28004	9.03508
Choy_ID (mm)	0.5	1	1.5	2	2.5	3	3.5	4
Choy_CF (g)	0.5	1	2	4	5	8	10	14

## Sheet: Anisotropy
CF (g)	20	25	30	40	50	60	70	80
MSD (mm)	6.43567	8.10867	9.88133	9.047	12.5277	14.8743	16.1007	16.7113
mSD (mm)	3.96967	4.504	5.27933	4.96467	7.592	8.67	9.53833	10.3127
MSD / mSD (%)	62.1211	80.0326	87.1701	82.2277	65.0114	71.5609	68.7996	62.0467

## Sheet: ID_outer side
CF (g)	10	15	20	25	30	40	50	60	70	80
#1	3.17	3.45	4.53	4.71	4.83	4.8	6.03	6.65	6.9	7.48
#2	3.11	3.28	4.12	4.45	4.3	5.03	5.7	5.83	6.5	6.76
#3	2.99	3.38	4.03	4.54	4.27	4.9	5.62	5.78	6.27	6.77
Mean	3.09	3.37	4.22667	4.56667	4.46667	4.91	5.78333	6.08667	6.55667	7.00333
SD	0.0916515	0.08544	0.266521	0.132035	0.315013	0.115326	0.217332	0.488501	0.3188	0.412836

## Sheet: ID_inner side
CF (g)	10	15	20	25	30	40	50	60	70	80
#1	2.38	3.91	3.11	5.22	5.37	4.46	5.84	6.02	7.55	7.53
#2	2.23	2.94	2.9	4.85	5.66	4.59	5.13	6.43	7.81	7.75
#3	2.32	3.83	3.08	4.31	4.7	4.55	5.32	5.42	8.15	7.12
Mean	2.31	3.56	3.03	4.79333	5.24333	4.53333	5.43	5.95667	7.83667	7.46667
SD	0.0754983	0.538424	0.113578	0.457639	0.492375	0.0665833	0.36756	0.50797	0.300888	0.319739
